# Supplementary material for: Can horses read emotional cues from human faces? Re-analysis of Smith et al. (2016)
Source: Biol Lett. 2016 Sep;12(9):20160201. doi: 10.1098/rsbl.2016.0201 (PMC5046913; doi:10.1098/rsbl.2016.0201)
Supplement: R script of re-analysis [file rsbl20160201supp2.r]

rm(list=ls())

################################################################################
# LOADING RELEVANT PACKAGES
################################################################################

library(lmerTest)

################################################################################
################################################################################
# BEHAVIOUR
################################################################################
################################################################################

################################################################################
# READ AND EDIT RAW DATA 
################################################################################
                                            
behavedat<-read.table("Behaviour.txt",header=TRUE)
str(behavedat) # --> Total of 56 observations of 20 variables

################################################################################
# FIRST LOOK DIRECTION
################################################################################

# Creating response variable suited for binomial GLMM with first look
# left-gaze coded as success (i.e. "1") and with two observations of subjects
# with a binocular look duration of 30 s re-coded from "0" to "NA"
behavedat$Direction.First.look.LEFT<-behavedat$Direction.First.look
levels(behavedat$Direction.First.look.LEFT)<-c(NA,"1","0")
behavedat$Direction.First.look.LEFT

###################################################################################################
# Binomial GLMMs accounting for potential dependency from multiple observations of the same subject
###################################################################################################

# Full model
Model1<-glmer(Direction.First.look.LEFT~Emotion+(1|Subject),family=binomial,data=behavedat,na.action=na.exclude)
summary(Model1)
#             Estimate Std. Error z value Pr(>|z|)  
#(Intercept)   -0.9163     0.4183  -2.190   0.0285 *
#Emotionhappy   0.4463     0.5809   0.768   0.4424  

# Null model
Model0<-glmer(Direction.First.look.LEFT~1+(1|Subject),family=binomial,data=behavedat,na.action=na.exclude)
summary(Model0)
#            Estimate Std. Error z value Pr(>|z|)  
#(Intercept)  -0.6931     0.2887  -2.401   0.0163 *

# Model comparison to test for significance of emotion
anova(Model1,Model0)
#       Df    AIC    BIC  logLik deviance Chisq Chi Df Pr(>Chisq)
#Model0  2 72.744 76.721 -34.372   68.744                        
#Model1  3 74.150 80.117 -34.075   68.150 0.594      1     0.4409

# --> No significant effect of emotion (p=0.44), but evidence for a general leftward bias in first looks (p=0.02).

################################################################################
# FIRST LOOK DURATION
################################################################################

# Visual inspection
boxplot(Laterality.index...Duration~Emotion,xlab="Emotion",ylab="Laterality index",cex.lab=1.4,cex.axis=1.2,notch=T,data=behavedat)

######################################################################################
# LME accounting for dependency arising from multiple observations of the same subject
######################################################################################

# Full model
Model1<-lmer(Laterality.index...Duration~Emotion+(1|Subject),REML=FALSE,data=behavedat)
summary(Model1)
#             Estimate Std. Error       df t value Pr(>|t|)    
#(Intercept)   0.22893    0.06330 56.00000   3.617 0.000641 ***
#Emotionhappy -0.13536    0.08949 28.00000  -1.513 0.141611    

# Null model
Model0<-lmer(Laterality.index...Duration~1+(1|Subject),REML=FALSE,data=behavedat)
summary(Model0)
#            Estimate Std. Error       df t value Pr(>|t|)    
#(Intercept)  0.16125    0.04566 56.00000   3.531 0.000836 ***

# --> No significant effect of emotion (p=0.14), but strong evidence for a generally higher leftward looking duration (p=0.008).

################################################################################
################################################################################
# HEART RATE
################################################################################
################################################################################

################################################################################
# READ AND EDIT RAW DATA 
################################################################################

heartdat<-read.table("Heart Rate.txt",header=TRUE)
str(heartdat) # --> Total of 34 observations of 14 variables

################################################################################
# LATENCY TO REACH MAXIMUM HEART RATE
################################################################################

hist(heartdat$Latency.to.reach.max.HR,breaks=160,xlab="Latency to reach maximum heart rate (s)",ylab="Frequency",main="")
sort(heartdat$Latency.to.reach.max.HR)

# --> Three observations have a latency of zero or 0.4 s

mean(heartdat$Test.mean);sd(heartdat$Test.mean)

# --> Mean � SD heartrate during test period = 39.4 � 9.3 

################################################################################
