# Supplementary material for: Can horses read emotional cues from human faces? Re-analysis of Smith et al. (2016)
Source: Biol Lett. 2016 Sep;12(9):20160201. doi: 10.1098/rsbl.2016.0201 (PMC5046913; doi:10.1098/rsbl.2016.0201)
Supplement: Raw Data Behaviour [file rsbl20160201supp3.txt]

Date	Subject	Stable	Sex	Age	Round	Emotion	Blind.trial.(y/n)	Binocular.look.duration	Left.look.duration	Right.look.duration	Direction.First.look	Laterality.index.-.Duration	Avoidance.(s)	Approach.(s)	Nostril.dilate.(y/n)	Eye.whites.(y/n)	Tail.swish.(y/n)	Head.bob.(y/n)	Lick.&.chew.(y/n)
04/02/2015	athena	meadows	M	17	2	angry	y	20.24	4	5.76	right	-0.06	3.92	0	1	0	0	1	1
12/09/2014	benson	albourne	G	17	2	angry	y	11.4	9.52	6.8	left	0.10	5.82	0	0	1	0	0	0
22/09/2014	blue	glebe	G	9	2	angry	y	27.63	0	2.32	right	-0.08	0	0	0	0	1	0	0
06/02/2015	charlie	glebe	M	15	2	angry	y	6.92	15.64	0	left	0.69	2.96	0	0	1	0	0	0
09/05/2014	comet	little.brook	G	14	1	angry	y	3.16	19.19	0	left	0.86	5.04	0	1	1	0	0	0
28/01/2015	fab	meadows	G	12	2	angry	n	8.02	19.56	0	left	0.71	2.76	6.97	1	0	0	0	0
04/02/2015	frog	meadows	G	6	2	angry	y	26.12	2.04	0	left	0.07	2.52	0	1	0	0	0	0
09/05/2014	geoff	little.brook	G	15	1	angry	y	25.88	3.08	1.04	right	0.07	2.81	0	1	1	0	1	0
09/07/2014	harmony	meadows	M	21	1	angry	y	13.52	16.48	0	left	0.55	13.76	0	1	0	0	0	0
18/02/2015	harry	meadows	G	23	2	angry	n	12.4	4.6	13	right	-0.28	0	0	0	0	0	0	0
09/07/2014	horatio	meadows	G	4	1	angry	y	3.73	19.8	1.64	right	0.72	8	3.4	1	0	0	0	0
19/09/2014	jack	little.brook	G	16	2	angry	y	19.16	10.84	1	left	0.32	0	0	0	0	1	0	0
28/01/2015	jester	meadows	G	19	2	angry	n	6.02	7.81	6.16	left	0.08	0	0	1	0	0	1	0
06/08/2014	joe	meadows	G	22	1	angry	y	13.72	16.28	0	left	0.54	0	0	0	0	0	0	0
04/04/2014	liquorice	little.brook	G	18	1	angry	y	0	30	0	left	1.00	9.35	0	1	1	0	0	0
04/04/2014	loki	little.brook	G	15	1	angry	y	15.16	3.84	0	left	0.20	7.96	0	1	1	1	0	0
06/08/2014	minstrel	meadows	M	9	1	angry	y	15.05	5.72	0	left	0.28	1.24	11.36	1	1	0	0	0
04/07/2014	red	glebe	G	18	1	angry	n	21	7.68	1.32	right	0.21	0	0	1	0	0	0	0
03/07/2014	rose	woodingdean	M	18	1	angry	y	19.56	3.6	6.84	left	-0.11	3.64	0	0	1	0	0	0
19/09/2014	rufus	little.brook	G	17	2	angry	y	24.56	0	5.42	right	-0.18	3.44	0	1	1	0	0	1
04/02/2015	shelly	meadows	G	20	2	angry	y	10.32	10.64	1.48	right	0.41	2.96	7.96	0	0	1	0	0
06/08/2014	smokey	meadows	G	18	1	angry	n	24.36	1.48	1.72	left	-0.01	0	0	1	0	0	0	0
19/09/2014	spice	little.brook	M	22	2	angry	y	15	15	0	left	0.50	5.2	0	0	1	1	0	0
09/05/2014	squire	little.brook	G	16	1	angry	y	26.19	3.01	0	left	0.10	4.16	4.01	1	1	0	1	0
18/02/2015	tamara	meadows	M	14	2	angry	y	9.04	1.64	3.96	left	-0.16	0	8.45	1	0	0	1	0
19/09/2014	thais	little.brook	G	7	2	angry	n	26.24	1.6	2.2	left	-0.02	2.32	6.56	0	0	0	0	1
09/07/2014	turbo	meadows	G	8	1	angry	y	21.24	2.52	6.24	left	-0.12	3.92	7.09	1	1	0	0	0
06/08/2014	willsie	meadows	G	23	1	angry	y	27.12	1.72	1.16	left	0.02	2.84	1.04	1	0	0	1	0
06/08/2014	athena	meadows	M	17	1	happy	y	13.68	10.54	1.64	left	0.34	4.04	7.2	1	0	0	1	0
26/06/2014	benson	albourne	G	17	1	happy	y	5.76	24.2	0	left	0.81	2.84	0	0	1	0	0	0
04/07/2014	blue	glebe	G	9	1	happy	y	15.52	6.56	7.92	left	-0.05	0	1.8	0	1	0	0	0
22/09/2014	charlie	glebe	M	15	1	happy	y	8.52	21.48	0	left	0.72	6.96	0	1	0	0	0	0
19/09/2014	comet	little.brook	G	14	2	happy	y	28.38	1.61	0	left	0.05	0	0	1	0	0	0	0
06/08/2014	fab	meadows	G	12	1	happy	y	19.65	6.08	3.36	right	0.09	2.28	2.72	1	0	0	1	0
09/07/2014	frog	meadows	G	6	1	happy	y	14.36	2.2	12.52	right	-0.35	0	4.36	0	0	0	0	0
19/09/2014	geoff	little.brook	G	15	2	happy	y	30	0	0	0	0.00	0	0	0	0	1	0	0
28/01/2015	harmony	meadows	M	21	2	happy	y	4.04	2.72	12.87	right	-0.52	9.8	0.52	1	0	0	0	0
06/08/2014	harry	meadows	G	23	1	happy	y	21.4	8.64	0	left	0.29	9.52	0	1	1	0	0	0
28/01/2015	horatio	meadows	G	4	2	happy	y	7.4	2.68	6.36	left	-0.22	7.64	1.8	1	1	0	0	0
09/05/2014	jack	little.brook	G	16	1	happy	n	16	9.64	3.88	right	0.20	10.72	0.44	0	1	0	1	0
09/07/2014	jester	meadows	G	19	1	happy	y	27.72	1.52	0.76	right	0.03	0	1.88	1	0	0	0	0
04/02/2015	joe	meadows	G	22	2	happy	y	10.88	2.92	12.48	right	-0.36	2.89	0	1	1	0	1	0
19/09/2014	liquorice	little.brook	G	18	2	happy	y	6.04	20.04	3.92	right	0.54	8.44	0	1	1	1	0	0
19/09/2014	loki	little.brook	G	15	2	happy	y	5.96	9.76	0	left	0.62	0	7	0	1	1	0	1
04/02/2015	minstrel	meadows	M	9	2	happy	n	21.88	0	8.12	right	-0.27	2.52	0	0	1	0	0	0
22/09/2014	red	glebe	G	18	2	happy	y	15.08	10.16	1.12	left	0.34	0	0	0	0	0	0	0
09/09/2014	rose	woodingdean	M	18	2	happy	y	30	0	0	0	0.00	0	0	0	0	0	0	1
09/05/2014	rufus	little.brook	G	17	1	happy	y	23.2	4.4	1.24	left	0.11	5.32	0	0	1	0	0	0
09/07/2014	shelly	meadows	G	20	1	happy	y	9	1.76	6.05	right	-0.26	0	8.52	0	0	0	0	0
28/01/2015	smokey	meadows	G	18	2	happy	n	26.88	3.12	0	left	0.10	0	8.52	0	0	0	0	0
09/05/2014	spice	little.brook	M	22	1	happy	y	21.4	4.7	3.88	left	0.03	7.61	0	1	1	0	0	0
19/09/2014	squire	little.brook	G	16	2	happy	y	8.68	7.84	0	left	0.47	0	2.32	0	0	1	0	0
06/08/2014	tamara	meadows	M	14	1	happy	y	16.79	5.24	5.98	left	-0.03	0	18.48	1	1	0	0	0
02/04/2014	thais	little.brook	G	7	1	happy	y	23.24	0	6.76	right	-0.23	0	7.64	0	0	0	0	0
18/02/2015	turbo	meadows	G	8	2	happy	y	19.88	4.6	5.52	left	-0.03	5.31	1.8	0	1	0	0	0
04/02/2015	willsie	meadows	G	23	2	happy	y	24.04	6	0	left	0.20	0	0	0	0	0	0	0
