# Supplementary material for: Can horses read emotional cues from human faces? Re-analysis of Smith et al. (2016)
Source: Biol Lett. 2016 Sep;12(9):20160201. doi: 10.1098/rsbl.2016.0201 (PMC5046913; doi:10.1098/rsbl.2016.0201)
Supplement: Raw Data Heart Rate [file rsbl20160201supp4.txt]

Date	Subject	Stable	Sex	Age	Round	Emotion	Blind.trial.(y/n)	Baseline.mean	Test.mean	Difference.between.test.and.baseline	Max.HR.during.test	Latency.to.reach.max.HR	Recovery.time.-.peak.to.baseline.mode
22/09/2014	charlie	Glebe	M	15	1	happy	y	35.8484	39.3134	3.465	44	38.3	54.5
19/09/2014	comet	Little.Brook	G	14	2	happy	y	38.4958	37.1249	-1.3709	39	26.6	6.3
06/08/2014	fab	Meadows	G	12	1	happy	y	41.1775	36.8787	-4.2988	40	31.9	no.return
19/09/2014	geoff	Little.Brook	G	15	2	happy	y	38.6925	39.0304	0.3379	41	31.8	7.4
28/01/2015	Harmony	Meadows	M	21	2	happy	y	41.2229	61.5727	20.3498	76	23.9	46.9
06/08/2014	harry	Meadows	G	23	1	happy	y	44.4128	48.1395	3.7267	59	34.1	no.return
09/05/2014	jack	Little.Brook	G	16	1	happy	n	58.7	58.7	-0.0398	74	24.7	30.5
09/07/2014	Jester	Meadows	G	19	1	happy	y	36.7604	33.8185	-2.9419	35	26.3	0
19/09/2014	Liquorice	Little.Brook	G	18	2	happy	y	40.7494	55.3195	14.5701	51	38.2	33.3
19/09/2014	loki	Little.Brook	G	15	2	happy	y	34.4415	38.8448	4.4033	44	34.8	18.8
22/09/2014	red	Glebe	G	18	2	happy	y	47.6395	40.8845	-6.755	45	39.6	0
09/09/2014	Rose	Woodingdean.Lesley	M	18	2	happy	y	30.2924	28.4498	-1.8426	29	4	0
09/07/2014	Shelly	Meadows	G	20	1	happy	y	30.5092	31.3412	0.832	33	27.2	11.4
06/08/2014	Tamara	Meadows	M	14	1	happy	y	50.7404	51.6176	0.8772	58	34.5	5.7
02/04/2014	Thais	Little.Brook	G	7	1	happy	y	36.882	35.0951	-1.7869	40	32.1	3.2
18/02/2015	Turbo	Meadows	G	8	2	happy	y	33.583	34.1531	0.5701	36	37.7	217.8
04/02/2015	Willsie	Meadows	G	23	2	happy	y	36.096	31.5628	-4.5332	37	33.1	2
06/02/2015	charlie	Glebe	M	15	2	angry	y	30.5692	33.9266	3.3574	41	31	37.6
09/05/2014	comet	Little.Brook	G	14	1	angry	y	38.6564	41.9133	3.2569	49	17.1	57.9
28/01/2015	fab	Meadows	G	12	2	angry	n	30.8835	33.3465	2.463	40	32.1	no.return
09/05/2014	geoff	Little.Brook	G	15	1	angry	y	33.6097	33.3346	-0.2751	36	35.5	14.8
09/07/2014	Harmony	Meadows	M	21	1	angry	y	45.8432	64.1418	18.2986	79	19.4	69.4
18/02/2015	harry	Meadows	G	23	2	angry	n	34.0128	31.636	-2.3768	37	21.5	no.return
19/09/2014	jack	Little.Brook	G	16	2	angry	y	46.6862	44.4528	-2.2334	46	0	0
28/01/2015	Jester	Meadows	G	19	2	angry	n	31.2086	34.3066	3.098	39	35.5	245.4
04/04/2014	Liquorice	Little.Brook	G	18	1	angry	y	33.3136	35.451	2.1374	57	11.8	132.5
04/04/2014	loki	Little.Brook	G	15	1	angry	y	34.1596	41.1321	6.9725	59	33.1	24.5
04/07/2014	red	Glebe	G	18	1	angry	n	40.0765	41.1524	1.0759	44	0.4	58.7
03/07/2014	Rose	Woodingdean.Lesley	M	18	1	angry	y	34.6449	32.2755	-2.3694	34	38.5	0
04/02/2015	Shelly	Meadows	G	20	2	angry	y	30.3189	28.6104	-1.7085	32	31.5	4.1
18/02/2015	Tamara	Meadows	M	14	2	angry	y	38.4658	37.7835	-0.6823	44	16.2	17.0
19/09/2014	Thais	Little.Brook	G	7	2	angry	n	39.0596	39.3764	0.3168	43	16.5	19.6
09/07/2014	Turbo	Meadows	G	8	1	angry	y	28.6957	29.9266	1.2309	31	1.9	51
06/08/2014	Willsie	Meadows	G	23	1	angry	y	34.5694	33.4739	-1.0955	35	0.4	1.7
